# Supplementary material for: The Association of Body Composition and Musculoskeletal Characteristics with Police Recruit Performance: A Cross-Sectional Study
Source: J Funct Morphol Kinesiol. 2025 Apr 15;10(2):132. doi: 10.3390/jfmk10020132 (PMC12015768; doi:10.3390/jfmk10020132)
Supplement: Supplementary file 1 [file jfmk-10-00132-s001.zip]

Archive with 1 entries (1 files):
- jfmk-3498199-supplementary.pdf
